# Supplementary material for: New Preparative Approach to Purer Technetium-99 Samples—Tetramethylammonium Pertechnetate: Deep Understanding and Application of Crystal Structure, Solubility, and Its Conversion to Technetium Zero Valent Matrix
Source: Int J Mol Sci. 2023 Jan 19;24(3):2015. doi: 10.3390/ijms24032015 (PMC9916763; doi:10.3390/ijms24032015)
Supplement: Supplementary file 1 [file ijms-24-02015-s001.zip]

Archive with 1 entries (1 files):
- ijms-2139441-supplementary.pdf
